# Supplementary material for: Ultrafine Particles Issued from Gasoline-Fuels and Biofuel Surrogates Combustion: A Comparative Study of the Physicochemical and In Vitro Toxicological Effects
Source: Toxics. 2022 Dec 26;11(1):21. doi: 10.3390/toxics11010021 (PMC9861194; doi:10.3390/toxics11010021)
Supplement: Supplementary file 1 [file toxics-11-00021-s001.zip]

Archive with 1 entries (1 files):
- toxics-2064784-supplementary.pdf
